# Supplementary material for: Complex mitochondrial DNA rearrangements in individual cells from patients with sporadic inclusion body myositis
Source: Nucleic Acids Res. 2016 Apr 30;44(11):5313–29. doi: 10.1093/nar/gkw382 (PMC4914118; doi:10.1093/nar/gkw382)
Supplement: Supplementary Data [file gkw382_Supplementary_Data.zip › nar-00395-h-2016-File017.xlsx]

## Sheet: Supplementary table
Patient	Deletion number	5' Breakpoint	3' breakpoint	Reads	Supplementary Table 1
P1	1	309	16181	5
P1	2	309	16184	7
P1	3	309	16191	32
P1	4	1319	3172	56
P1	5	1499	5323	107
P1	6	5781	10869	5
P1	7	5783	13923	7
P1	8	5787	13923	827
P1	9	5788	10869	203
P1	10	5951	14597	10
P1	11	7817	16071	607
P1	12	7817	16078	5
P1	13	7817	16081	7
P1	14	7824	16071	11
P1	15	7944	13061	142
P1	16	8032	14241	65
P1	17	8580	11531	59
P1	18	11810	14860	106
P1	19	13061	15522	6
P5	1	2826	12300	63
P5	2	2826	12302	13
P5	3	2826	12307	7
P5	4	3261	14922	8
P5	5	3262	10153	23
P5	6	3262	13886	6
P5	7	3262	14922	129
P5	8	3263	10159	52
P5	9	3263	14922	766
P5	10	3263	14925	10
P5	11	3272	13886	157
P5	12	3614	12976	53
P5	13	3713	12312	5
P5	14	3717	12300	119
P5	15	3717	12302	22
P5	16	3717	12306	11
P5	17	3717	12307	14
P5	18	5751	15239	37
P5	19	5752	15239	9
P5	20	5758	15239	64
P5	21	6001	11287	123
P5	22	6175	14155	21
P5	23	6687	15288	88
P5	24	7127	16071	26
P5	25	7816	16071	6
P5	26	7824	16071	93
P5	27	8034	11423	35
P5	28	8482	13447	38
P5	29	8560	15572	89
P5	30	8591	11453	19
P5	31	8648	16073	55
P5	32	8648	16075	66
P5	33	9016	14566	16
P5	34	9323	16071	18
P5	35	11431	16071	36
P5	36	13409	15913	7
Supplementary Table 1. Characteristics of mtDNA deletions detected by next generation sequencing in whole-muscle homogenate DNA samples from two sIBM patients
